# Supplementary material for: Dietary Quality of Women of Reproductive Age in Low-Income Settings: A Cross-Sectional Study in Kyrgyzstan
Source: Nutrients. 2022 Jan 11;14(2):289. doi: 10.3390/nu14020289 (PMC8780699; doi:10.3390/nu14020289)
Supplement: Supplementary file 1 [file nutrients-14-00289-s001.zip]

Archive with 1 entries (1 files):
- nutrients-1481155-supplementary.pdf
